# Supplementary material for: Differential co-expression network centrality and machine learning feature selection for identifying susceptibility hubs in networks with scale-free structure
Source: BioData Min. 2015 Feb 3;8:5. doi: 10.1186/s13040-015-0040-x (PMC4326454; doi:10.1186/s13040-015-0040-x)
Supplement: Additional file 1: Table S1. — Significant genes for high versus low HAI in baseline versus day-7 gene expression following TIV 2008 influenza vaccination (GSE29619). [file 13040_2015_40_MOESM1_ESM.xlsx]

## Sheet: Sheet1
Signficant genes for high versus low HAI in baseline versus day-7 gene expression following TIV 2008 influenza vaccination (GSE29619)
Relief-F	score		reGAIN	score		dcGAIN	score		Lasso	Overlap w/ Relief-F	Overlap w/ reGAIN	Overlap w/ dcGAIN
TPM2	0.2767		ELFN2	0.00717717		PRDXDD1P	0.000278002		GPR26	GPR26
LRSAM1	0.246643		KLHL31	0.00624907		C21orf67	0.000274418		LRSAM1	LRSAM1
PIK3R5	0.24657		EMX2	0.0060217		KLRG1	0.000272615		NEURL3
PTEN	0.239397		CDK2	0.00518065		PRR14	0.000267745		UCMA	UCMA
TNFRSF10A	0.23775		RECK	0.00497817		RNF157	0.000266509		SMC6		SMC6
CACNB2	0.236584		VRK3	0.00447811		EMX2	0.00026367		BDKRB2
PDE1C	0.236334		LOC154822	0.00421477		SIRT3	0.000263052		SEC62	SEC62
DHCR24	0.233667		GNRH2	0.00410937		FAM120C	0.000262897		TPM2	TPM2	TPM2
UPF3A	0.232253		EIF3C	0.00367324		LOC100287598	0.000262236		BSDC1	BSDC1
ADAMTS9	0.231672		LCK	0.00364844		CDK13	0.000262227		PIK3R5	PIK3R5	PIK3R5
PTP4A1	0.231136		INPP4A	0.00353823		LOC100129282	0.000262107		RBP1	RBP1
RBM14	0.228515		RNF157	0.00352445		TMEM87B	0.000259899		PAX4	PAX4		PAX4
PTK2	0.225219		HSP90B1	0.00352135		FABP6	0.00025959		GTPBP5		GTPBP5
PAX3	0.225014		CLGN	0.00344495		LOC151878	0.000259508		CHST13	CHST13
GDAP1L1	0.224914		LOC727930	0.00333557		RUNX1T1	0.000259332		GDAP1L1	GDAP1L1
UCMA	0.223857		NOL12	0.00328984		CCDC13	0.000259284		RBM14	RBM14
INTS2	0.223736		OBSL1	0.00328786		DUSP21	0.000258225		KCNJ12	KCNJ12	KCNJ12
EIF3C	0.223183		RBM26	0.00313165		FAM38B	0.000257727
RNF157	0.219588		PDCD4	0.00310591		KAT5	0.00025723
GPR26	0.217664		UBE2R2	0.00309956		DUSP15	0.000257145
GNAS	0.21701		FITM1	0.00305836		PCDH7	0.000257094
LOC338864	0.216415		ERLEC1	0.00303649		PHF1	0.000253752
ATP11B	0.216262		TMEM176A	0.00297882		LOC283682	0.000253528
KCNJ12	0.215842		DHCR24	0.00295211		PAX4	0.000252913		Bold genes are in one or both of the following Reactome pathways
FNDC3B	0.215739		LOC401068	0.00289354		ARHGAP33	0.000252908		1. Genes involved in Negative regulation of the PI3K/AKT network
RBP1	0.215631		LOC149620	0.0028824		KRT7	0.000252273		2. Genes involved in PI-3K cascade
BTBD11	0.215432		SPATA24	0.0028795		SCARB2	0.000251755
GSC2	0.214758		KIAA0090	0.00285526		TSR1	0.000251587
FAM98B	0.209668		TAF10	0.0028182		KIAA1244	0.00025126
ADAMTS3	0.208958		CD47	0.00276887		CYCS	0.000251088
XPO1	0.20895		PIK3R5	0.00275724		AZI1	0.000250754
BSDC1	0.20801		FAM161A	0.00273229		NFATC3	0.000250509
PDCD4	0.207868		IL3RA	0.00273019		PEX3	0.000250509
DCN	0.206935		RTN4RL1	0.00268391		PRKRIP1	0.000250128
USP48	0.206795		PPA1	0.0026707		FLJ34077	0.000249882
DIP2C	0.204253		ACD	0.002663		CDK16	0.000248848
CLN3	0.202159		USP2	0.0026589		PRKCI	0.000248834
MED28	0.20178		C21orf67	0.00263664		CBX5	0.000248784
SEZ6L2	0.200207		XPA	0.00262173		FGFR1	0.000248772
ZNF589	0.199565		GNAS	0.00262057		LOC646329	0.000248768
SLC30A1	0.199212		CKAP4	0.00260744		DCAF4L2	0.000248049
ITSN1	0.198335		GLO1	0.00260428		KANK1	0.000247795
CEP290	0.197977		MEFV	0.00260321		NPR3	0.000247759
DLX5	0.197505		BOLA2	0.00255961		SLC22A8	0.00024673
CDC42BPA	0.197432		LRFN5	0.00245834		SMC5	0.000246257
LOC100289187	0.197215		BTAF1	0.00243045		HCG4	0.000246236
MBTD1	0.197201		BHLHE41	0.00242941		HSF2BP	0.000246003
GFPT1	0.197138		TRPV2	0.00240767		SPG7	0.000245981
TRPM6	0.196375		DCN	0.00237315		POLQ	0.000245733
MTMR8	0.195024		RHOQ	0.00236789		TRPV2	0.000244971
NDUFB6	0.194126		MAGOHB	0.00236272		ST3GAL1	0.000244855
GMFG	0.193327		OR52D1	0.00229953		TMCC1	0.000244568
NPNT	0.19245		DNAH1	0.00229223		KIAA1949	0.000244469
ZBTB25	0.191866		DNM1L	0.00228871		PCDH18	0.000243876
IYD	0.191349		GPATCH4	0.0022818		LOC283547	0.000243331
TDG	0.191212		LOC100129195	0.00226662		SPOCK2	0.000243173
FNDC3A	0.191141		ATAD3C	0.00224722		PRAME	0.00024272
USP24	0.191109		CAPRIN1	0.00224553		TENC1	0.000242678
STOX2	0.190491		FLJ34077	0.00222833		METAP1	0.000242351
MARCH6	0.190156		PA2G4	0.0022014		TSEN34	0.00024217
SEC62	0.189459		RASD2	0.00217569		COX8A	0.000242116
TDH	0.189409		ZNF701	0.00213614		TTBK2	0.000242075
MEFV	0.189243		ZIC1	0.00211856		HELB	0.000242066
SYTL4	0.189185		ANGPTL2	0.00211834		MS4A5	0.00024186
CSPP1	0.188978		PTPN7	0.00210527		LOC283038	0.000241667
GIMAP1	0.188814		LOC389831	0.00209531		EML3	0.000241615
KRIT1	0.188019		FAM19A5	0.00208861		PTK2	0.000241096
KIAA0913	0.18774		OR1J2	0.002078		TMC1	0.000240914
ABCA12	0.187035		KLF12	0.00207609		JMJD7	0.00024055
CXorf65	0.186836		FUS	0.00207251		ORAI2	0.000240396
SMARCA2	0.186267		PDXK	0.00205229		GSTM3	0.000240373
TMEM129	0.185295		GABRB3	0.00204446		DLX5	0.000240104
FNBP4	0.184908		TBRG1	0.00203081		CADM4	0.000240017
CDC6	0.184879		RG9MTD2	0.00200189		CNNM4	0.000239731
MYRIP	0.18475		GAS8	0.00198322		SPINK4	0.00023946
GPATCH4	0.18446		RPL28	0.00197264		HIST1H1C	0.000239223
FLJ34077	0.184188		FLJ13224	0.00197239		PTHLH	0.000239072
ELK1	0.183704		COL19A1	0.00196445		C5orf44	0.000238785
KLF12	0.183663		PPIA	0.00194814		ABAT	0.000238341
HCN4	0.183482		AFF1	0.00194457		KPNA3	0.000238321
ANK3	0.183162		PSAT1	0.00193718		ITGA7	0.000238151
DNM3	0.182956		NKTR	0.00188442		GFPT1	0.000238035
FAM36A	0.182265		MSRA	0.00187192		PRKCA	0.000237561
TTC28	0.181745		MRFAP1	0.00187169		SMCR7	0.000237443
C9orf57	0.181133		LCOR	0.0018592		MACF1	0.000237323
ORMDL2	0.180457		ROD1	0.00185387		SEPT4	0.000236711
TNPO1	0.180395		SMC6	0.00185262		LOC285847	0.000236599
FARSB	0.180328		NFATC1	0.00184157		TYR	0.000236437
VTI1B	0.180205		EHMT1	0.00182042		PIGS	0.000236324
TBRG1	0.17996		MLLT11	0.00180751		B3GAT2	0.00023573
PPP3CC	0.179888		CHML	0.00180642		BRD2	0.000235665
C15orf29	0.179762		MXRA7	0.0018015		RANGAP1	0.000235518
FUS	0.17944		ATP13A2	0.00179357		ZNF321	0.0002355
RABEP2	0.179328		HTR2A	0.00177996		JRK	0.00023534
TAF10	0.17918		NRF1	0.00175134		BRWD1	0.000235039
NPHP3	0.179137		ZNF131	0.00172057		TRA2A	0.000234921
COL19A1	0.179127		METTL7A	0.00172013		LOC150622	0.000234791
LOC440895	0.178483		TMEM30A	0.00171661		SIDT2	0.00023459
CHST13	0.177975		HEY1	0.00171406		ARNTL2	0.000234505
HIST1H2BG	0.177683		PTGFRN	0.00169881		ANK1	0.00023444
FGF23	0.177679		UBE2J1	0.00169529		ATOH8	0.000234438
AKAP9	0.177477		TMBIM4	0.00168383		TRPM7	0.000234289
CD44	0.177466		ATF7IP	0.00168206		SCG5	0.000233729
LOC220980	0.17737		UBE3A	0.00164929		ATP1B1	0.000233598
LSM14A	0.17703		SMARCA2	0.00163693		PPIA	0.000233523
TCF12	0.177004		PRPF4B	0.00163611		C10orf118	0.000233456
ENTPD7	0.176656		HSP90AB1	0.00163608		HIST1H2BG	0.000232208
EIF3B	0.176532		SPIRE2	0.00162822		BCAP29	0.000232079
RAB6A	0.17649		GTPBP5	0.00162754		SDCCAG1	0.000231854
DCAF6	0.176355		FZD6	0.00160617		C20orf200	0.0002317
LOC100129122	0.176295		CXorf58	0.00159176		LOC100128727	0.000231573
RFX7	0.176206		DNAJC3	0.00158847		LOC285857	0.00023093
TNRC6B	0.176186		PRR14	0.00155985		GNL3L	0.000230892
CD1E	0.176089		TMEM146	0.00155244		HDGFL1	0.000230826
HNRNPU	0.175111		C13orf15	0.00154588		SH2D1A	0.000230768
AKT3	0.17463		VPS13B	0.00153921		POLR1C	0.000230669
BTRC	0.17458		PALMD	0.00152577		AKAP13	0.000230654
RHEB	0.174002		KIRREL	0.00152531		MLL3	0.000230644
GTF3A	0.173658		CCDC48	0.0015245		LST1	0.000230543
UGT2A3	0.173652		LOC100131043	0.00151274		DYNLT3	0.00023038
EIF4A1	0.1733		NPNT	0.00150747		TP53BP1	0.000230344
PAX4	0.173179		KRT7	0.00149583		SFRS7	0.000230244
SCGB3A2	0.172589		SNHG3	0.00148731		LOC284219	0.000230137
TAF10	0.172535		IFT46	0.00148518		DCAF5	0.000230036
EML4	0.172452		RAB3GAP2	0.0014782		ST18	0.000229661
CAMK2G	0.172073		KCNJ12	0.00146266		UPK1A	0.000229507
NEK1	0.170998		POLR2A	0.00146094		IGK	0.00022931
ZNF506	0.170709		TRIM15	0.00145414		IGFBP5	0.000229249
LIPJ	0.170635		CXorf61	0.00145368		TFAP2A	0.000228616
SRXN1	0.170017		AKT3	0.00143869		IQCA1	0.0002285
SLC16A7	0.16963		C11orf58	0.0014341		SUMO2	0.000228262
FLJ41170	0.169428		LSG1	0.00142654		TP63	0.000228164
RRP9	0.169362		CSPG4	0.0014137		DFFB	0.000227997
PAG1	0.16904		SUPT6H	0.00141166		LOC340239	0.000227965
LOC100272217	0.168568		MGEA5	0.0014085		KLHL24	0.000227864
TTC39C	0.168137		POU4F1	0.00140178		ABTB2	0.000226488
DGAT2	0.16791		NR1D2	0.0013872		EPB41	0.00022632
KIR3DX1	0.16691		MOCS1	0.00138146		PHF20	0.000226013
ATF7IP	0.166264		C9orf116	0.00136316		CEP70	0.000226006
KLF9	0.16603		BUB1B	0.00134722		RAPGEF6	0.000225823
SLC19A1	0.165763		RCAN3	0.0013462		RNF26	0.000225479
DNAJC3	0.165711		C21orf104	0.00133298		ARNTL	0.000225353
MAP2K7	0.165338		FUT2	0.00132778		LRRC46	0.000225303
STK38	0.165314		C6orf153	0.00132197		TBL1XR1	0.000224717
MXRA5	0.165314		CLEC2D	0.00131746		LRRC59	0.000224026
CBX5	0.165208		KLF9	0.0013047		ZNF567	0.000222891
LSG1	0.16499		PDGFRB	0.00129455		CTF1	0.000222237
PPAP2B	0.164788		EXD1	0.00127406		HEATR7B2	0.000221569
DDAH1	0.164536		UBE4B	0.00126897		ARID1B	0.000220691
MPZL3	0.164429		DUSP10	0.00126224		MSR1	0.000220574
ARID2	0.164414		TPM2	0.00125556		PMS2	0.000220573
B4GALT1	0.164376		PHF14	0.00125306		ANGPTL2	0.000219275
RIPPLY1	0.164323		HNRNPR	0.00125262		PDIA4	0.000218737
ZC3HC1	0.164129		ZBTB11	0.00124754		FOXP1	0.000218567
STAMBPL1	0.164087		LMNA	0.00123977		SLC38A1	0.000218565
PLEKHA5	0.16408		OLIG2	0.00123763		TNKS	0.000217759
NKTR	0.164078		H2BFM	0.0012314		SERF1A	0.000217209
SWAP70	0.163831		BLOC1S1	0.00122052		LOC731223	0.000216867
LUZP1	0.163746		ZFX	0.00121083		PDE6B	0.000215528
C21orf67	0.163576		PHC3	0.00120153		RBM33	0.000215385
WBP4	0.16353		BTRC	0.00119134		YAP1	0.000214886
KIF26A	0.163481		GPR183	0.00118631		SLC16A7	0.000214718
CCKAR	0.163387		DPCR1	0.0011854		PMPCB	0.000214018
LOC401320	0.163318		DTL	0.00117008		ACAT2	0.000212443
PAM	0.163236		DHX15	0.00116719		TCIRG1	0.000210823
SPAG11A	0.163179		APOLD1	0.00114864		HNRNPR	0.000209506
TDRD3	0.162918		TMPRSS2	0.00113126		PRKCH	0.000206546
ZNF131	0.162564		SAMD1	0.00112955
ANGPTL2	0.162534		NACAD	0.00112555
FBXL4	0.162098		EZR	0.00112227
HTR1D	0.161978		SEC61G	0.00112156
KIAA0664P3	0.161719		ISG20	0.00111943
RASA3	0.161468		LOC100128988	0.00111572
RG9MTD2	0.161389		MESDC1	0.00111314
IGSF21	0.160774		UCHL1	0.00110832
ST6GALNAC6	0.160267		CDK12	0.00110165
GREB1L	0.16023		PCA3	0.00109935
THEMIS	0.16017		NKTR	0.00109917
RHOQ	0.160151		SRCAP	0.00109434
C2orf14	0.160071		LOC220980	0.00108956
CLN6	0.159867		HSP90AB1	0.00108691
ZNF701	0.159767		C19orf26	0.00108521
MRFAP1	0.159759		ZFAND5	0.00108221
XPR1	0.159726		STIM2	0.00106732
CAV2	0.159185		SFRS14	0.00106282
C1orf124	0.159005		NUP54	0.00105442
LAMB2L	0.1589		AKAP10	0.00105189
VWA3B	0.158724		ARHGAP23	0.00105083
RALGAPA1	0.158714		BOD1P	0.00104762
UBE2D1	0.158585		GCC2	0.0010389
HPCAL1	0.158407		CDH3	0.00103645
PYCR2	0.158144		EPHX3	0.00102876
KLHL24	0.158108		FBXO9	0.00102745
WTAP	0.157978		ANLN	0.00101256
ARHGAP23	0.15785		HECW1	0.000994234
RANGAP1	0.157843		STAG1	0.000993818
CD44	0.157764		PRKCA	0.000990875
SLPI	0.1577		SKIV2L	0.000988397
LIN37	0.157383		DLX5	0.000973556
PDP1	0.157346		C2orf14	0.000973086
